# Supplementary material for: Neural responses to social touch with different emotional valences: an fNIRS study
Source: Soc Cogn Affect Neurosci. 2025 Jun 30;20(1):nsaf066. doi: 10.1093/scan/nsaf066 (PMC12380468; doi:10.1093/scan/nsaf066)
Supplement: nsaf066_Supplementary_Data [file nsaf066_supplementary_data.zip]

Archive with 3 entries (3 files):
- scan-24-277-File015.docx
- scan-24-277-File013.docx
- scan-24-277-File014.docx
